# Supplementary material for: Self-Healable, Strong, and Tough Polyurethane Elastomer Enabled by Carbamate-Containing Chain Extenders Derived from Ethyl Carbonate
Source: Polymers (Basel). 2022 Apr 20;14(9):1673. doi: 10.3390/polym14091673 (PMC9101531; doi:10.3390/polym14091673)
Supplement: Supplementary file 1 [file polymers-14-01673-s001.zip]

Archive with 1 entries (1 files):
- polymers-1663019-supplementary.pdf
